# Supplementary material for: Enhanced Anti-Nociception by Novel Dual Antagonists for 5-HT2AR and mGluR5 in Preclinical Models of Pain
Source: Biomolecules. 2025 Oct 15;15(10):1456. doi: 10.3390/biom15101456 (PMC12564658; doi:10.3390/biom15101456)
Supplement: Supplementary file 1 [file biomolecules-15-01456-s001.zip]

Archive with 1 entries (1 files):
- biomolecules-3887795-supplementary.pdf
